# Supplementary material for: Detection of Paratuberculosis in Dairy Herds by Analyzing the Scent of Feces, Alveolar Gas, and Stable Air
Source: Molecules. 2021 May 11;26(10):2854. doi: 10.3390/molecules26102854 (PMC8150929; doi:10.3390/molecules26102854)
Supplement: Supplementary file 1 [file molecules-26-02854-s001.zip]

Archive with 1 entries (1 files):
- molecules-1201314-supplementary.pdf
